# Supplementary material for: Improved HPLC Quantification of 6-Mercaptopurine Metabolites in Red Blood Cells: Monitoring Data and Literature Analysis
Source: Int J Mol Sci. 2022 Oct 6;23(19):11885. doi: 10.3390/ijms231911885 (PMC9570176; doi:10.3390/ijms231911885)
Supplement: Supplementary file 1 [file ijms-23-11885-s001.zip]

Archive with 1 entries (1 files):
- ijms-1908197-supplementary.pdf
